# Supplementary material for: Adult re-expression of IRSp53 rescues NMDA receptor function and social behavior in IRSp53-mutant mice
Source: Commun Biol. 2022 Aug 18;5:838. doi: 10.1038/s42003-022-03813-y (PMC9388611; doi:10.1038/s42003-022-03813-y)
Supplement: Supplementary file 4 — Supplementary Data 1 [file 42003_2022_3813_MOESM4_ESM.xlsx]

## Sheet: Statistical Results
Supplementary data 1. Statistical Results and Source Data
Figure		Assay Performed	Parameter (Unit)	Comparison			N	Descriptive Statistics	Statistical Analysis					Column statistics
				Sex	Age	groups		Mean ± SEM	Statistical Test		Significance			D'Agostino & Pearson normality test	Shapiro-Wilk normality test
2	b	Direct interaction test	Total body contact (sec)	Male	P84-98	WT-EGFP WT-IRSp53 cKO-EGFP cKO-IRSp53	7 13 6 7	2-way ANOVA		Interaction :: P = 0.0420, *, DF = 1 Virus :: P = 0.7208, ns, DF = 1 Genotype :: P = 0.0022, **, DF = 1
									Sidak's multiple comparision test	WT-EGFP vs cKO-EGFP	P = 0.0071, **
										WT-EGFP vs WT-IRSp53	P = 0.3245, ns
										WT-EGFP vs cKO-IRSp53	P = 0.0967, ns
										cKO-EGFP vs WT-IRSp53	P = 0.1911, ns
										cKO-EGFP vs cKO-IRSp53	P = 0.8323, ns
										WT-IRSp53 vs cKO-IRSp53	P = 0.9205, ns
			Nose to nose contact (sec)	Male	P84-98	WT-EGFP WT-IRSp53 cKO-EGFP cKO-IRSp53	7 13 6 7	2-way ANOVA		Interaction :: P = 0.0019, **, DF = 1 Virus :: P = 0.0177, *, DF = 1 Genotype :: P = 0.0202, *, DF = 1
									Sidak's multiple comparision test	WT-EGFP vs cKO-EGFP	P = 0.0037, **
										WT-EGFP vs WT-IRSp53	P = 0.9830, ns
										WT-EGFP vs cKO-IRSp53	P > 0.9999, ns
										cKO-EGFP vs WT-IRSp53	P = 0.0059, **
										cKO-EGFP vs cKO-IRSp53	P = 0.0034, **
										WT-IRSp53 vs cKO-IRSp53	P = 0.9768, ns
	d	Three chamber test	S1-O session sniffing time (sec)	Male	P84-98	WT-EGFP WT-IRSp53 cKO-EGFP cKO-IRSp53	11 13 9 11	2-way ANOVA		Interaction :: P = 0.0090, **, DF = 3 Target :: P < 0.001, ***, DF = 1 Group (genotype-virus) :: P = 0.0076, **, DF = 3
									Sidak's multiple comparision test	WT-EGFP S1 vs Obj	P = 0.0013, **
										WT-IRSp53 S1 vs Obj	P < 0.001, ***
										cKO-EGFP S1 vs Obj	P = 0.2147, ns
										cKO-IRSp53 S1 vs Obj	P = 0.0048, **
	f		S1-S2 session sniffing time (sec)	Male	P84-98	WT-EGFP WT-IRSp53 cKO-EGFP cKO-IRSp53	11 11 7 10	2-way ANOVA		Interaction :: P = 0.5143, ns, DF = 3 Target :: P = 0.4842, ns, DF = 1 Group (genotype-virus) :: P = 0.0275, *, DF = 3
						WT-EGFP S1 vs S2	11	60.89 ± 8.125	Wilcoxon test		P = 0.3652, ns		Two-tailed	P = 0.0401, *	P = 0.0454, *
								83.90 ± 13.16						P = 0.4090, ns	P = 0.0921, ns
						WT-IRSp53 S1 vs S2	11	65.32 ± 5.835	Paired t-test		P = 0.7220, ns	t = 0.3660, df = 10	Two-tailed	P = 0.7009, ns	P = 0.9950, ns
								68.32 ± 10.70						P = 0.7388, ns	P = 0.8182, ns
						cKO-EGFP S1 vs S2	7	45.04 ± 7.819	Paired t-test		P = 0.6963, ns	t = 0.4096, df = 6	Two-tailed	N too samll	P = 0.2043, ns
								39.40 ± 11.58						N too samll	P = 0.4013, ns
						cKO-IRSp53 S1 vs S2	10	53.67 ± 12.26	Wilcoxon test		P = 0.8457, ns		Two-tailed	P = 0.0063, **	P = 0.0589, ns
								53.71 ± 7.412						P = 0.7407, ns	P = 0.7396, ns
3	a	Open field test	Distance moved (m)	Male	P84-98	WT-EGFP WT-IRSp53 cKO-EGFP cKO-IRSp53	7 14 9 11	2-way ANOVA		Interaction :: P = 0.9950, ns, DF = 1 Virus :: P = 0.5541, ns, DF = 1 Genotype :: P = 0.0083, **, DF = 1
			Center time (sec)	Male	P84-98	WT-EGFP WT-IRSp53 cKO-EGFP cKO-IRSp53	7 14 9 11	2-way ANOVA		Interaction :: P = 0.8356, ns, DF = 1 Virus :: P = 0.0736, ns, DF = 1 Genotype :: P = 0.0002, ***, DF = 1
	b	Elevated plus maze	Duration in open arm (sec)	Male	P84-98	WT-EGFP WT-IRSp53 cKO-EGFP cKO-IRSp53	6 6 6 7	2-way ANOVA		Interaction :: P = 0.0281, * DF = 1 Virus :: P = 0.5321, ns, DF = 1 Genotype :: P = 0.7031, ns, DF = 1
									Sidak's multiple comparision test	WT-EGFP vs cKO-EGFP	P = 0.3550, ns
										WT-EGFP vs WT-IRSp53	P = 0.8147, ns
										WT-EGFP vs cKO-IRSp53	P > 0.9999, ns
										cKO-EGFP vs WT-IRSp53	P = 0.9815, ns
										cKO-EGFP vs cKO-IRSp53	P = 0.2306, ns
										WT-IRSp53 vs cKO-IRSp53	P = 0.6733, ns
			Duration in closed arm (sec)	Male	P84-98	WT-EGFP WT-IRSp53 cKO-EGFP cKO-IRSp53	6 6 6 7	2-way ANOVA		Interaction :: P = 0.7899, ns, DF = 1 Virus :: P = 0.1866, ns, DF = 1 Genotype :: 0.7428, ns, DF = 1
			Preference index (%)	Male	P84-98	WT-EGFP WT-IRSp53 cKO-EGFP cKO-IRSp53	6 6 6 7	2-way ANOVA		Interaction :: P = 0.0800, ns, DF = 1 Virus :: P = 0.3522, ns, DF = 1 Genotype :: P = 0.8927, ns, DF = 1
	c	Light-dark test	Duration in light chamber (sec)	Male	P84-98	WT-EGFP WT-IRSp53 cKO-EGFP cKO-IRSp53	7 13 9 11	2-way ANOVA		Interaction :: P = 0.6954, ns, DF = 1 Virus :: P = 0.9384, ns, DF = 1 Genotype :: P = 0.0003, ***, DF = 1
			Light chamber entries (#)	Male	P84-98	WT-EGFP WT-IRSp53 cKO-EGFP cKO-IRSp53	7 13 9 11	2-way ANOVA		Interaction :: P = 0.4202, ns, DF = 1 Virus :: P = 0.9639, ns, DF = 1 Genotype :: P = 0.0016, **, DF = 1
4	d	mPFC layer 5 NMDA/AMPA ratio	NMDA/AMPA ratio	Male	P84-98	WT-EGFP WT-IRSp53 cKO-EGFP cKO-IRSp53	10 (6) 10 (4) 17 (6) 14 (4)	2-way ANOVA		Interaction :: P < 0.001, ***, DF = 1 Virus :: P = 0.4775, ns, DF = 1 Genotype :: P = 0.0848, ns, DF = 1
									Sidak's multiple comparision test	WT-EGFP vs cKO-EGFP	P < 0.001, ***
										WT-EGFP vs WT-IRSp53	P = 0.0158, *
										WT-EGFP vs cKO-IRSp53	P = 0.4404, ns
										cKO-EGFP vs WT-IRSp53	P = 0.9738, ns
										cKO-EGFP vs cKO-IRSp53	P = 0.0444, *
										WT-IRSp53 vs cKO-IRSp53	P = 0.4471, ns
	f	mPFC layer 5 Silent synapse	Silent synapse	Male	P84-98	WT-EGFP WT-IRSp53 cKO-EGFP cKO-IRSp53	11 (4) 7 (2) 9 (3) 10 (3)	2-way ANOVA		Interaction :: P = 0.6599, ns, DF = 1 Virus :: P = 0.3931, ns, DF = 1 Genotype :: P = 0.0084, **, DF = 1
			Silent synapse	Male	P84-98	WT-EGFP WT-IRSp53	11 (4) 7 (2)	WT-GFP = -0.1697 ± 0.2685	Mann-Whitney test		P = 0.0346, *	U = 15	Two-tailed	P < 0.001, ***	P < 0.001, ***
								WT-IRSp53 = 0.3246± 0.1078						N too small	P = 0.6665, ns
			Silent synapse	Male	P84-98	cKO-EGFP cKO-IRSp53	9 (3) 10 (3)	cKO-GFP = -1.061 ± 0.4797	Mann-Whitney test		P = 0.8421, ns	U = 42	Two-tailed	P < 0.001, ***	P = 0.0027, **
								cKO-IRSp53 = -0.9016 ± 0.4384						P = 0.0873, ns	P = 0.0093, **
	h	WT, mPFC layer 5 Paired-pulse ratio (PPR)		Male	P84-98	WT-EGFP WT-IRSp53	11 (2) 8 (2)	2-way ANOVA		Interaction :: P = 0.7913, ns DF = 4 Group :: P = 0.0152, *, DF = 1 Time (ISI) :: P < 0.001, ***, DF = 4
									Sidak's multiple comparision test	WT-EGFP vs WT-IRSp53 20ms	P = 0.3126, ns
										WT-EGFP vs WT-IRSp53 50ms	P = 0.4201, ns
										WT-EGFP vs WT-IRSp53 100ms	P = 0.8439, ns
										WT-EGFP vs WT-IRSp53 200ms	P = 0.8811, ns
										WT-EGFP vs WT-IRSp53 400ms	P = 0.9686, ns
	j	cKO, mPFC layer 5 Paired-pulse ratio (PPR)		Male	P84-98	cKO-EGFP cKO-IRSp53	11 (2) 7 (2)	2-way ANOVA		Interaction :: P = 0.0452, * DF = 4 Group :: P = 0.0202, *, DF = 1 Time (ISI) :: P < 0.001, ***, DF = 4
									Sidak's multiple comparision test	cKO-EGFP vs cKO-IRSp53 20ms	P = 0.4689, ns
										cKO-EGFP vs cKO-IRSp53 50ms	P = 0.0318, *
										cKO-EGFP vs cKO-IRSp53 100ms	P = 0.0289, *
										cKO-EGFP vs cKO-IRSp53 200ms	P = 0.1731, ns
										cKO-EGFP vs cKO-IRSp53 400ms	P = 0.8844, ns
5	b	mPFC layer 5 mEPSC	mEPSC frequency (Hz)	Male	P84-98	WT-EGFP WT-IRSp53 cKO-EGFP cKO-IRSp53	13 (3) 9 (5) 15 (4) 18 (4)	2-way ANOVA with outlier test (ROUT, Q = 1%)		Interaction :: P = 0.4805, ns, DF = 1 Virus :: P = 0.0114, *, DF = 1 Genotype :: P = 0.8360, ns, DF = 1
	c		mEPSC amplitude (pA)	Male	P84-98	WT-EGFP WT-IRSp53 cKO-EGFP cKO-IRSp53	15 (3) 9 (5) 15 (4) 18 (4)	2-way ANOVA		Interaction :: P = 0.4210, ns, DF = 1 Virus :: P = 0.2484, ns, DF = 1 Genotype :: P = 0.5271, ns, DF = 1
	e	mPFC layer 5 mIPSC	mIPSC frequency (Hz)	Male	P84-98	WT-EGFP WT-IRSp53 cKO-EGFP cKO-IRSp53	8 (2) 9 (2) 7 (2) 12 (2)	2-way ANOVA		Interaction :: P = 0.7719, ns, DF = 1 Virus :: P = 0.5323, ns, DF = 1 Genotype :: P = 0.5816, ns, DF = 1
	f		mIPSC amplitude (pA)	Male	P84-98	WT-EGFP WT-IRSp53 cKO-EGFP cKO-IRSp53	8 (2) 9 (2) 7 (2) 12 (2)	2-way ANOVA		Interaction :: P = 0.8407, ns, DF = 1 Virus :: P = 0.0012, **, DF = 1 Genotype :: P = 0.5169, ns, DF = 1
S2	a	CamKII-cKO Open field test	Distance moved (m)	Male	P56-63	WT CamKII-cKO	14 17	WT = 156.0 ± 9.347	Unpaired Student's t-test		P = 0.0032, **	t = 3.216, df = 29	Two-tailed	P = 0.1398, ns	P = 0.0623, ns
								cKO = 205.9 ± 11.78						P = 0.7566, ns	P = 0.6664, ns
			Center time (sec)	Male	P56-63	WT CamKII-cKO	14 17	WT = 459.6 ± 59.22	Mann-Whitney test		P = 0.0008, ***	U = 38	Two-tailed	P = 0.4646, ns	P = 0.4888, ns
								cKO = 213.8 ± 36.16						P = 0.0066, **	P = 0.0121, *
	b	CamKII-cKO Light-dark test	Duration in light chamber (sec)	Male	P56-63	WT CamKII-cKO	14 15	WT = 276.1 ± 25.45	Unpaired Student's t-test		P = 0.0001, ***	t = 4.433, df = 27	Two-tailed	P = 0.4747, ns	P = 0.3460, ns
								cKO = 127.5 ± 22.04						P = 0.1469, ns	P = 0.0757, ns
			Light chamber entries (#)	Male	P56-63	WT CamKII-cKO	14 15	WT = 70.93 ± 7.488	Mann-Whitney test		P = 0.0367, *	U = 57	Two-tailed	P = 0.0155, *	P = 0.0077, **
								cKO = 46.80± 6.859						P = 0.5356, ns	P = 0.6445, ns
	c	CamKII-cKO Elevated plus maze test	Duration in open arm (sec)	Male	P56-63	WT CamKII-cKO	14 17	WT = 0.6517 ± 10.01	Unpaired Student's t-test		P = 01759, ns	t = 1.387, df = 29	Two-tailed	P = 0.8676, ns	P = 0.1953, ns
								cKO = 50.92 ± 9.891						P = 0.3535, ns	P = 0.1857, ns
			Preference index (%)	Male	P56-63	WT CamKII-cKO	14 17	WT = 65.17 ± 5.312	Unpaired Student's t-test		P = 0.2277, ns	t = 1.232, df = 29	Two-tailed	P = 0.8854, ns	P = 0.3264, ns
								cKO = 74.07 ± 4.877						P = 0.6849, ns	P = 0.4553, ns
	d	CamKII-cKO Three chamber test	S1-O session sniffing time (sec)	Male	P56-63	WT CamKII-cKO	14 15	2-way ANOVA		Interaction :: P = 0390, *, DF = 1 Target :: P = 0.0002, ***, DF = 1 Genotype :: P = 0.0949, ns, DF = 1
									Sidak's multiple comparision test	WT S1 vs Obj	P = 0.0002, ***
										cKO S1 vs Obj	P = 0.3177, ns
			S1-S2 session sniffing time (sec)	Male	P56-63	WT CamKII-cKO	14 15	2-way ANOVA		Interaction :: P = 0.6128, ns, DF = 1 Target :: P = 0.0039, **, DF = 1 Genotype :: P = 0.0861, ns, DF = 1
S3	a	mPFC layer 5 NMDA/AMPA ratio (at 5-6 weeks)	NMDA/AMPA ratio	Male	P35-42	WT cKO	15 (3) 10 (3)	WT = 0.5048 ± 0.0549	Unpaired Student's t-test		P = 0.9124, ns	t = 0.1112, df = 23	Two-tailed	P = 0.2875, ns	P = 0.2409, ns
								cKO = 0.4965± 0.0409						P = 0.5982, ns	P = 0.3313, ns
	b	mPFC layer 5 NMDA/AMPA ratio (at 8 weeks)	NMDA/AMPA ratio	Male	P56-63	WT cKO	6 (3) 6 (3)	WT = 0.7313 ± 0.1194	Unpaired Student's t-test		P = 0.8052, ns	t = 0.2532, df = 10	Two-tailed	N too small	P = 0.6056, ns
								cKO = 0.6908 ± 0.1064						N too small	P = 0.9248, ns
	c	mPFC layer 5 NMDA/AMPA ratio (at 12 weeks)	NMDA/AMPA ratio	Male	P84-91	WT cKO	9 (3) 9 (5)	WT = 0.2861 ± 0.0319	Unpaired Student's t-test		P = 0.0070, ns	t = 3.094, df = 16	Two-tailed	P = 0.3741, ns	P = 0.4567, ns
								cKO = 0.4416 ± 0.0389						P = 0.6795, ns	P = 0.9517, ns

## Sheet: Fig 1.
Fig 1 e.
	WT	cKO	cKO-IRSp53
Replicate 01	0.785856	0.001412	1.30353
Replicate 02	1.05232	0.036008	0.282692
Replicate 03	1.16183	0.059569	0.17173
Fig 1 h.
	PrL	IL	M1
	54.6926	65.6566	79.9486
	48.7603	53.3333	75.9857
	46.5517	67.5676	70.7463
	60.5769	69.3122	70.3209
	67.1795	73.262	73.0583
	44.6043	56.2264	79.9392
	66.1491	59.434	81.9407
	53.4654	56.1056	83.8446
Fig 1 i.
	PrL	IL	M1
	77.5229	70.6522	91.7404
	67.8161	59.8131	77.3723
	57.0423	60.241	87.4539
	70.3911	63.285	87.6667
	67.5258	53.1008	84.3137
	69.2737	67.7273	82.1875
	80.0752	66.6667	84.9162
	73.9726	71.73	91.7226

## Sheet: Fig 2.
Fig 2 b.	Total body contact (s)					Nose to nose contact (s)
	WT GFP	WT IRS	cKO GFP	cKO IRS		WT GFP	WT IRS	cKO GFP	cKO IRS
	169.499	144.041	165.629	168.598		11.15	13.43	9.2	20.74
	237.099	162.893	109.908	127.024		15.48	9.62	5.01	8.9
	133.664	177.674	147.845	131.762		13.12	12.61	4.79	8.83
	262.015	155.586	119.45	116.08		15.54	9.37	6.54	9.84
	159.151	134.765	107.372	168.194		13.26	13.41	6.34	13.31
	275.528	125.59	137.234	159.485		14.99	20.47	6.47	16.38
	202.225	172.102		214.904		8.21	13.92		14.21
		250.212					10.9
		162.526					9.11
		180.744					9.09
		213.471					10.04
		187.212					12.9
		168.128					12.21
Fig 2 d.	Sniffing time (s)
	WT GFP_S1	WT GFP_O	WT IRS_S1	WT IRS_O	KO GFP_S1	KO GFP_O	KO IRS_S1	KO IRS_O
	100.966	48.2472	153.016	53.9862	47.1795	49.5819	120.451	69.4013
	115.513	77.0087	103.835	72.471	103.568	62.4612	162.759	90.6221
	141.205	109.841	130.528	0	29.6957	14.2806	77.676	69.7349
	180.443	78.0097	73.1383	63.7958	78.4768	61.3267	160.09	63.3954
	126.924	87.9528	139.637	19.419	94.2923	27.894	104.569	65.5308
	78.1432	61.7938	181.044	44.1432	72.6044	61.1265	64.0627	63.4955
	104.335	38.8714	160.29	60.3925	109.04	49.9489	31.1305	32.0981
	145.396	87.8114	80.9459	81.1127	72.838	24.7576	90.5887	33.4661
	105.901	79.9759	133.297	55.788	96.0941	105.97	86.4513	41.5407
	140.771	86.785	207.403	10.3435			128.989	54.5851
	75.6741	25.158	115.083	28.095			54.7503	20.3854
			126.057	50.9165
			138.557	62.7892
Fig 2 f.	Sniffing time (s)
	WT GFP_S1	WT GFP_O	WT IRS_S1	WT IRS_O	KO GFP_S1	KO GFP_O	KO IRS_S1	KO IRS_O
	37.3032	78.3434	73.8056	67.9332	23.8901	92.0234	147.811	81.9469
	50.3827	43.3758	68.8674	33.0323	63.9293	18.6182	0.53386	91.9567
	50.3159	124.522	32.9656	0	31.7644	9.07555	43.9097	50.1825
	62.5946	56.9891	62.1942	53.8527	82.2138	62.4612	34.1668	38.5711
	36.3022	159.957	44.3768	36.0686	39.9057	30.3631	31.1638	58.1236
	34.2335	43.6427	103.935	118.549	32.1648	11.945	34.1001	8.57506
	54.0863	60.3925	55.8881	102.167	41.4072	51.2835	55.2207	44.8105
	122.65	83.2123	75.8409	101.199			56.522	68.5004
	95.8576	82.912	65.0303	74.6064			58.5538	48.5113
	57.0208	153.112	83.0146	70.3689			74.7354	45.9089
	69.0676	36.4023	52.615	93.7528

## Sheet: Fig 3.
Fig 3 a.	Distance moved (m)					Center time (s)
	WT GFP	WT IRS	cKO GFP	cKO IRS		WT GFP	WT IRS	cKO GFP	cKO IRS
	184.443	130.487	174.109	257.524		472.396	213.976	286.981	218.714
	114.005	158.759	210.008	248.344		203.699	661.614	150.347	412.604
	177.276	45.346	162.584	84.9079		406.932	246.375	191.554	26.1589
	176.501	166.225	213.151	89.9319		480.304	176.973	355.448	26.9597
	174.943	225.485	214.907	149.231		720.906	809.159	467.591	67.4661
	128.979	130.902	314.032	357.954		797.014	177.741	319.146	369.806
	199.255	166.903	218.088	320.523		928.871	299.393	301.362	50.5844
		119.963	263.243	180.025			148.479	272.267	103.471
		200.419	197.934	105.52			591.246	159.756	41.8397
		193.814		262.371			891.806		159.318
		195.156		232.535			859.875		357.773
		160.42					348.364
		114.496					234.589
		122.928					400.247
Fig 3 b.	Duration in ope arm (s)					Duration in closed arm (s)					Preference index (%)
	WT GFP	WT IRS	cKO GFP	cKO IRS		WT GFP	WT IRS	cKO GFP	cKO IRS		WT GFP	WT IRS	cKO GFP	cKO IRS
	60.7594	15.682	56.8556	8.57506		260.188	350.476	394.921	404.76		62.1375	91.4343	74.8302	95.8508
	55.9214	87.6525	218.181	25.8587		356.682	290.551	199.629	287.349		72.8934	53.648	-4.4403	83.4878
	44.1099	119.617	132.597	88.1863		359.72	236.298	283.679	204.467		78.1542	32.7834	36.2937	39.7333
	54.7536	153.846	119.317	32.6987		310.671	300.385	288.049	227.189		70.0329	32.2609	41.4202	74.8363
	74.4396	53.1171	60.8596	88.7149		269.764	479.155	327.654	469.632		56.7467	80.0414	68.6705	68.2223
	37.9038	87.8527	42.575	97.9263		161.158	395.454	347.34	423.902		61.9175	63.6452	78.1619	62.468
				8.5748					392.005					95.7188
Fig 3 c.	Time in light chamber (s)					Light chamber entries (#)
	WT GFP	WT IRS	cKO GFP	cKO IRS		WT GFP	WT IRS	cKO GFP	cKO IRS
	194.724	219.648	34.6005	84.8164		51	60	5	40
	155.185	249.945	7.20706	184.147		53	44	5	70
	92.0568	285.479	233.495	38.9048		43	39	56	12
	199.195	234.897	76.9754	37.5367		60	55	30	8
	111.609	44.1432	62.4612	74.8399		39	24	11	44
	205.368	62.9616	160.924	159.957		44	26	53	43
	273.468	130.027	36.9362	51.2168		27	36	18	10
		84.6162	18.8184	4.83807			20	6	11
		207.27	41.8076	19.8182			56	15	7
		85.0499		146.572			28		28
		236.351		100.062			54		22
		142.297					42
		163.851					50

## Sheet: Fig 4.
Fig 4 d.	NMDA/AMPA ratio
	WT GFP	WT IRS	cKO GFP	cKO IRS
	0.068937	0.722259	0.409915	0.317688
	0.122551	0.505353	0.479886	0.123666
	0.099814	0.376668	0.448482	0.25064
	0.195969	0.206864	0.547768	0.242676
	0.195877	0.94707	0.285972	0.816613
	0.438447	0.754117	0.383528	0.281607
	0.164024	0.268297	0.162282	0.341797
	0.190444	0.411703	0.744624	0.335744
	0.248071	0.146805	0.799293	0.247633
	0.215053	0.336442	0.819858	0.224775
			0.457652	0.302121
			0.669903	0.64127
			0.367198	0.333182
			0.47358	0.176376
			0.837774
			0.45458
			0.589918
Fig 4 f.	Silent synapse (A.U.)
	WT GFP	WT IRS	cKO GFP	cKO IRS
	0.155708	0.29149	-1.71279	0.059972
	0.571979	0.430677	-0.26132	0.22434
	0.083405	-0.19701	-4.57857	-0.43683
	0.146128	0.65474	-0.43521	-0.99062
	0.215338	0.586206	-0.43274	0.391954
	-0.26361	0.162901	0.104867	-3.63607
	0.181568	0.343459	-0.55545	-0.37503
	0.285878		-0.27581	-3.17863
	0.082232		-1.39854	-0.57553
	-0.63712			-0.49954
	-2.68786
Fig 4 h.	Paired-pulse ratio
	WT GFP_20	WT GFP_50	WT GFP_100	WT GFP_200	WT GFP_400		WT IRS_20	WT IRS_50	WT IRS_100	WT IRS_200	WT IRS_400
	1.19277	1.46133	1.24097	0.85715	0.90226		1.3854	1.12872	1.03007	0.945751	0.934349
	1.30371	1.16126	1.05515	0.97338	0.977966		1.12727	1.24799	0.983863	1.13589	0.999709
	0.891989	1.11734	0.991393	0.614498	1.20605		1.44678	1.49424	1.20884	0.996128	0.995927
	1.34696	1.21654	1.17372	0.993305	0.26719		1.1537	1.63486	1.1767	1.20061	0.96487
	1.17894	1.14492	1.1253	1.76305	0.962754		1.7524	1.19487	1.32459	1.20629	0.901808
	1.29581	1.08794	1.21383	0.776602	0.939231		1.47685	1.48211	1.08545	1.07494	0.871122
	1.65529	1.35385	1.3251	1.07287	1.0305		1.68106	0.944886	1.51705	1.43841	1.00215
	1.01269	1.00561	0.853194	1.0008	1.10249		1.24305	1.25654	1.21338	1.07927	1.0358
	1.10187	0.805094	1.21931	1.26624	0.764061
	1.1909	1.06907	1.03448	1.11949	1.04059
	1.16204	1.01112	1.03636	0.926515	0.811418
Fig 4 j.	Paired-pulse ratio
	cKO GFP_20	cKO GFP_50	cKO GFP_100	cKO GFP_200	cKO GFP_400		cKO IRS_20	cKO IRS_50	cKO IRS_100	cKO IRS_200	cKO IRS_400
	1.36184	1.19685	1.31064	1.04983	1.03448		1.1238	0.985466	1.15087	0.945073	0.971131
	1.27267	1.15012	1.19883	0.806364	0.889314		1.33873	0.923819	1.11722	0.910829	0.928274
	1.03062	1.07829	1.11935	0.970644	0.89902		1.21895	1.01982	0.800033	0.790676	0.872994
	0.956544	1.10055	1.33217	1.01871	0.760671		1.34014	1.14303	1.12445	1.016	1.04139
	1.30444	1.48175	1.13739	0.988894	0.88717		1.23146	0.970727	0.944957	0.851209	0.907157
	1.62604	1.38328	1.49658	1.37315	1.26265		1.12905	1.10576	0.906327	1.02858	1.06265
	1.27196	0.862562	0.852145	0.739617	0.872238		0.684065	0.66739	0.707891	0.653605	0.734034
	1.23388	1.30103	1.23172	1.18166	1.10385
	1.6595	1.41603	1.56621	1.34117	1.13148
	1.27543	1.28841	1.20683	1.15949	1.00067
	1.75428	1.23454	1.2791	1.04429	1.04003

## Sheet: Fig 5.
Fig 5 b.	mEPSC frequency (Hz)					Fig 5 c.	mEPSC amplitude (pA)
	WT GFP	WT IRS	cKO GFP	cKO IRS			WT GFP	WT IRS	cKO GFP	cKO IRS
	1.36667	3.64167	1.325	0.733333			22.5041	17.3203	18.7751	24.8549
	2.80833	0.575	8.55833	0.108333			17.6789	12.7946	16.2169	15.801
	0.725	1.24167	4.03333	0.175			18.8046	19.1162	17.5955	18.5802
	2.64167	0.475	1.21667	2.28333			17.9251	15.4544	18.9637	15.8008
	5.99167	0.441667	4.575	1.1			32.3492	17.8697	13.5974	23.1793
	1.60833	1.75833	4.83333	0.183333			24.4767	17.8087	24.9842	15.5366
	1.76667	0.325	0.35	0.083333			15.4515	18.2393	15.4696	13.1772
	5.35	0.925	5.46667	0.108333			16.9764	19.0047	34.2011	15.5195
	0.591667	2.08333	1.28333	0.675			18.3573	16.1205	14.1203	18.0357
	1.2		0.991667	0.316667			18.9371		23.2969	16.8855
	0.6		3.43333	3.89167			19.1627		20.561	25.4425
	1.175		0.333333	0.425			18.5287		13.6853	16.6929
	2.56667		1.88333	1.01667			15.3274		19.7071	21.0444
			0.325	0.566667			15.8638		18.3428	15.3534
			0.7	1.03333			17.9671		17.7885	16.6574
				2.16667						24.5548
				3.1						18.3499
				0.666667						21.9352
Fig 5 e.	mIPSC frequency (Hz)					Fig 5 f.	mIPSC amplitude (pA)
	WT GFP	WT IRS	cKO GFP	cKO IRS			WT GFP	WT IRS	cKO GFP	cKO IRS
	1.06667	0.841667	1.85	2.45833			47.0126	54.709	64.9501	66.8913
	1.03333	1.11667	1.13333	1.24167			41.8918	58.4651	54.7495	62.7136
	1.49167	2.24167	0.916667	0.858333			64.2744	61.2698	53.2437	62.4529
	1.89167	1.025	1.15	1.60833			54.7645	55.464	52.7391	71.7523
	2.40833	1.84167	2.03333	0.966667			57.2837	66.0123	63.8857	71.7748
	1.175	2.10833	1.98333	2.36667			59.9833	67.7122	52.0385	67.0546
	1.31667	1.69167	2.75833	0.975			61.5118	62.2823	55.9426	51.2132
	1.65	3		1.83333			59.4627	76.5729		71.4973
		1.48333		1.24167				67.3823		60.6034
				2.48333						68.9517
				2.59167						58.625
				2.53333						69.4828

## Sheet: Fig S2. 
Fig S2 a.	Distance moved (m)			Center time (s)
	WT	cKO		WT	cKO
	127.878	201.235		213.809	198.728
	183.129	122.64		311.705	125.556
	237.535	170.705		653.607	227.69
	117.47	262.372		349.943	230.893
	202.468	192.741		824.583	604.859
	130.609	244.756		199.829	166.863
	165.037	215.472		503.059	229.658
	150.228	184.123		243.272	189.619
	161.272	272.461		509.04	153.365
	183.702	234.642		654.85	336.329
	129.232	185.614		555.41	144.241
	126.046	138.748		787.271	501.691
	134.805	214.818		483.506	91.3561
	134.419	124.986		144.375	26.4593
		282.965			72.8046
		242.552			240.077
		209.455			94.626
Fig S2 b.	Time in light chamber (s)			Light chamber entries (#)
	WT	cKO		WT	cKO
	405.03	259.02		93	107
	407.899	121.652		140	62
	211.24	73.0048		75	21
	243.739	100.165		56	57
	406.732	55.9548		68	22
	230.059	209.972		45	73
	345.839	198.127		53	66
	263.625	323.917		55	69
	128.192	120.651		51	46
	255.083	34.734		52	17
	354.18	83.048		117	32
	144.575	132.663		47	54
	286.314	116.014		71	41
	183.48	43.576		70	8
		39.839			27
Fig S2 b.	Duration in open arm (s)			Preference index (%)
	WT	cKO		WT	cKO
	98.9301	38.471		57.1005	82.6355
	42.208	117.448		83.6806	49.9289
	94.8595	106.338		59.0965	61.9894
	99.097	79.3777		57.7765	60.58
	140.204	85.7173		23.0544	44.7051
	90.3885	26.8596		47.8738	75.7858
	80.4788	50.9165		52.6688	71.78
	89.7545	120.051		57.1826	32.2347
	79.9115	24.0235		55.1457	87.6554
	39.6054	2.30226		78.1982	98.7962
	26.2257	26.6928		84.564	71.4184
	13.68	0		94.3674	100
	78.9773	67.5995		67.6152	74.6132
	14.1472	6.07261		94.125	97.5691
		0.200196			99.9254
		42.9421			83.9406
		70.6024			65.6717
Fig S2 d.	Sniffing time (s)
	WT_S1	WT_O	cKO_S1	cKO_O		WT_S1	WT_S2	cKO_S1	cKO_S2
	158.922	72.3375	30.0628	92.5239		91.4228	121.386	76.7084	91.0892
	128.793	14.7811	135.199	81.2796		87.5857	117.081	33.6997	77.3424
	60.5259	40.6732	167.964	49.7487		68.467	67.4661	66.9989	79.9449
	88.153	79.1442	64.2963	109.34		30.4632	113.011	60.1255	85.1834
	146.243	51.9509	119.117	73.1383		94.359	94.2589	69.3012	89.6544
	67.2325	43.4425	56.3885	14.0137		34.2335	157.921	77.4425	141.272
	102.2	47.2796	12.9794	18.3847		52.8184	131.128	18.5849	9.20902
	143.174	33.0323	7.24042	8.47496		37.6702	124.021	1.06771	7.00686
	140.504	16.5162	10.5103	1.93523		76.2747	83.1814	10.1766	35.7016
	32.6987	9.40921	34.0667	3.1364		10.2767	9.27575	20.8537	10.4102
	21.421	3.90382	18.1177	10.0432		7.64081	23.6565	13.2463	12.6123
	69.8684	28.1275	19.2855	2.36899		23.7232	44.0765	9.77624	30.4298
	65.9312	5.60549	75.3738	6.70657		18.1511	24.524	9.47594	63.4621
	131.929	2.63591	65.0971	30.8302		16.8498	31.1972	25.0579	43.1422
			34.3336	44.8105				18.418	109.574

## Sheet: Fig S3.
Fig S3 a.	NMDA/AMPA ratio			Fig S3 b.	NMDA/AMPA ratio			Fig S3 c.	NMDA/AMPA ratio
	WT	cKO			WT	cKO			WT	cKO
	0.281623	0.450809			0.74465	0.5639			0.475093	0.263512
	0.333454	0.53453			1.20882	0.27901			0.248964	0.488232
	0.475342	0.374248			0.91278	0.70397			0.279239	0.340605
	0.234223	0.522299			0.43313	1.05642			0.174531	0.396359
	0.258765	0.579939			0.60482	0.71157			0.175512	0.662496
	0.342693	0.735723			0.48367	0.8301			0.278339	0.366933
	0.708605	0.386385							0.376398	0.524863
	0.621832	0.383781							0.321996	0.456807
	0.770899	0.352702							0.244973	0.474462
	0.872298	0.644098
	0.329032
	0.552518
	0.559535
	0.805422
	0.426346
